# Supplementary material for: Evaluating Diagnostic Ultrasound of the Vagus Nerve as a Surrogate Marker for Autonomic Neuropathy in Diabetic Patients
Source: Medicina (Kaunas). 2023 Mar 8;59(3):525. doi: 10.3390/medicina59030525 (PMC10058247; doi:10.3390/medicina59030525)
Supplement: Supplementary file 1 [file medicina-59-00525-s001.zip]

Archive with 1 entries (1 files):
- medicina-2236486-supplementary.pdf
